# Supplementary material for: Structure of the human sodium leak channel NALCN in complex with FAM155A
Source: Nat Commun. 2020 Nov 17;11:5831. doi: 10.1038/s41467-020-19667-z (PMC7672056; doi:10.1038/s41467-020-19667-z)
Supplement: Supplementary file 5 — Source Data [file 41467_2020_19667_MOESM5_ESM.xlsx]

## Sheet: SuppFig. 1d
NALCN+FAM155A
	Voltage (mV)	Cell 1	2	3	4	5	6	7	AVE	SEM
	-80	-0.482184	-0.376734		-0.255154	-0.282729	-0.10251	-0.74846	-0.299862	0.0909379
	-60	-0.498279	-0.41753	-0.116768	-0.239271	-0.296393	-0.516226	-0.540095	-0.347411	0.0608457
	-40	-0.433612	-0.367937	-0.139312	-0.36495	-0.290943	-0.385729	-0.481223	-0.330414	0.0419417
	-20	-0.18324	-0.209559	-0.124474	-0.245156	-0.171151	-0.232235	-0.257528	-0.194302	0.0177405
	0	-0.000191547	-0.00570983	0.00336513	-0.0113416	-0.00228338	-0.0202579	-0.0112398	-0.00606987
	20	0.284389	0.254359	0.249786	0.363909	0.206629	0.343622	0.352383	0.283782	0.0228918
	40	0.574895	0.524333	0.521734	0.7525	0.383521	0.666809	0.718056	0.570632	0.0489213
	60	0.768015	0.76818	0.773681	1	0.800347	1	1	0.851704	0.0451291
	80	0.825068	1	1		1			0.956267	0.043733
	100	1							1
NALCN+FAM155A+ UNC79 + UNC80
	Voltage (mV)	Cell 1	2	3	4	5	6	7	8	AVE	SEM
	-80	-0.777243	-0.761371	-0.600655	-0.368536	-0.380759	-0.595971	-0.726097	-0.669525	-0.61002	0.0565441
	-60	-0.717304	-0.715739	-0.474273	-0.469562	-0.503632	-0.578413	-0.641365	-0.566084	-0.583296	0.0354458
	-40	-0.530802	-0.511872	-0.335667	-0.39351	-0.396467	-0.475774	-0.464865	-0.401282	-0.43878	0.0238064
	-20	-0.273878	-0.274248	-0.177898	-0.213982	-0.212336	-0.256322	-0.263716	-0.21185	-0.235529	0.0127342
	0	-0.000329259	-0.000176414	-0.0001777	0.0009336	0.00214272	-0.00121265	-0.0142521	0.000721316	-0.00154381	0.0018501
	20	0.256874	0.276881	0.19498	0.248537	0.248418	0.268633	0.231549	0.214921	0.242599	0.00971156
	40	0.483716	0.53563	0.370036	0.474948	0.470092	0.525269	0.462972	0.414271	0.467117	0.0192057
	60	0.689872	0.751251	0.542768	0.658468	0.641457	0.74515	0.66715	0.613547	0.663708	0.0241491
	80	0.847623	0.921858	0.709487	0.815829	0.810582	0.893564	0.83803	0.771035	0.826001	0.0236431
	100	0.938889	0.946887	0.862082	0.902048	0.894888	0.943764	0.942917	0.921838	0.919164	0.0107528
	120	1	1	1	1	1	1	1	1	1	0

## Sheet: SuppFig. 1e
NALCN+FAM155A
	Voltage (mV)	1	2	3	4	5	6	7	AVE	SEM
	-80	0.419368	0.359251		0.169538	0.264944	0.0745804	0.521171	0.257536	0.0672622
	-60	0.577821	0.530872	0.149205	0.211979	0.370331	0.500769	0.501442	0.390163	0.0632579
	-40	0.754246	0.701723	0.267017	0.484983	0.545281	0.561269	0.670175	0.55242	0.0619221
	-20	0.637473	0.799336	0.477155	0.651576	0.641536	0.675845	0.717292	0.647154	0.0369181
	20	0.98936	0.970218	0.957523	0.967201	0.774523	1	0.981491	0.943137	0.0295122
	40	1	1	1	1	0.71879	0.970265	1	0.948176	0.0396865
	60	0.890616	0.976708	0.988603	0.885935	1	0.970058	0.928433	0.951987	0.0177203
	80	0.717582	0.953593	0.958343		0.937094			0.891653	0.0582021
	100	0.69578							0.69578
NALCN+FAM155A+ UNC79 + UNC80
	Voltage (mV)	1	2	3	4	5	6	7	8	AVE	SEM
	-80	0.709478	0.687455	0.770148	0.370706	0.383184	0.554634	0.688333	0.778804	0.617843	0.0578566
	-60	0.873019	0.86167	0.810805	0.629768	0.675787	0.717724	0.810678	0.877971	0.782178	0.0338276
	-40	0.969046	0.924355	0.860771	0.791653	0.797985	0.885546	0.881376	0.933557	0.880536	0.0222393
	-20	1	0.990491	0.912387	0.860966	0.854755	0.954173	1	0.985709	0.94481	0.0216011
	20	0.937914	1	1	1	1	1	0.878024	1	0.976992	0.0160901
	40	0.883086	0.967259	0.948906	0.955488	0.946173	0.97767	0.877787	0.963774	0.940018	0.0134923
	60	0.839633	0.904423	0.927902	0.883125	0.860725	0.924619	0.843269	0.951584	0.89191	0.014779
	80	0.773722	0.832361	0.90969	0.820631	0.815746	0.831584	0.794445	0.896881	0.834383	0.0165833
	100	0.685625	0.683968	0.884275	0.725887	0.720471	0.702642	0.715101	0.857839	0.746976	0.0277117
	MAX	9.00461e-12	1.02209e-11	7.62856e-12	3.96485e-12	3.87112e-12	1.18391e-11	5.57401e-12	8.16551e-12

## Sheet: SuppFig. 1g
NALCN+FAM155A
Voltage (mV)	cell1	cell2	cell3	cell4	cell5	cell6	cell7		IV(mV)	cell1	cell2	cell3	cell4	cell5	cell6	cell7		IV(mV)	cell1（pA）	cell2（pA）	cell3（pA）	cell4（pA）	cell5（pA）	cell6（pA）	cell7（pA）	ave	sem
-60	-1.5e-10	-1.32e-10	-2.03e-10	-2.7e-10	-2.76751e-10	-2.73061e-10	-2.77001e-10		-60	1	1	1.05181	1.10656	1.0397	1.03117	1.04309		-60	1	1	1.05181	1.10656	1.0397	1.03117	1.04309	1.0389	0.0136702
-50	-1.5e-10	-1.32e-10	-2.11e-10	-2.69e-10	-2.77063e-10	-2.75312e-10	-2.73312e-10		-50	1	1	1.09326	1.10246	1.04087	1.03967	1.0292		-50	1	1	1.09326	1.10246	1.04087	1.03967	1.0292	1.04364	0.0154019
-40	-1.51e-10	-1.34e-10	-2.12e-10	-2.76e-10	-2.73687e-10	-2.71123e-10	-2.73999e-10		-40	1.00667	1.01515	1.09845	1.13115	1.02819	1.02385	1.03179		-40	1.00667	1.01515	1.09845	1.13115	1.02819	1.02385	1.03179	1.04789	0.017918
-30	-1.51e-10	-1.35e-10	-2.05e-10	-2.62e-10	-2.71873e-10	-2.75e-10	-2.74437e-10		-30	1.00667	1.02273	1.06218	1.07377	1.02138	1.03849	1.03344		-30	1.00667	1.02273	1.06218	1.07377	1.02138	1.03849	1.03344	1.03695	0.00895589
-20	-1.51e-10	-1.35e-10	-2.03e-10	-2.69e-10	-2.71061e-10	-2.72186e-10	-2.72249e-10		-20	1.00667	1.02273	1.05181	1.10246	1.01833	1.02786	1.0252		-20	1.00667	1.02273	1.05181	1.10246	1.01833	1.02786	1.0252	1.03644	0.0121474
-10	-1.52e-10	-1.34e-10	-2.05e-10	-2.64e-10	-2.71373e-10	-2.73249e-10	-2.74437e-10		-10	1.01333	1.01515	1.06218	1.08197	1.0195	1.03188	1.03344		-10	1.01333	1.01515	1.06218	1.08197	1.0195	1.03188	1.03344	1.03678	0.00980561
0	-1.54e-10	-1.37e-10	-2.01e-10	-2.56e-10	-2.67309e-10	-2.70123e-10	-2.68497e-10		0	1.02667	1.03788	1.04145	1.04918	1.00423	1.02007	1.01107		0	1.02667	1.03788	1.04145	1.04918	1.00423	1.02007	1.01107	1.02722	0.00624735
10	-1.54e-10	-1.36e-10	-2e-10	-2.57e-10	-2.66183e-10	-2.66746e-10	-2.69497e-10		10	1.02667	1.0303	1.03627	1.05328	1	1.00732	1.01483		10	1.02667	1.0303	1.03627	1.05328	1	1.00732	1.01483	1.0241	0.00688833
20	-1.54e-10	-1.37e-10	-2e-10	-2.55e-10	-2.66371e-10	-2.64808e-10	-2.67496e-10		20	1.02667	1.03788	1.03627	1.04508	1.00071	1	1.0073		20	1.02667	1.03788	1.03627	1.04508	1.00071	1	1.0073	1.02199	0.00717781
30	-1.54e-10	-1.37e-10	-1.98e-10	-2.51e-10	-2.70373e-10	-2.65683e-10	-2.65558e-10		30	1.02667	1.03788	1.02591	1.02869	1.01574	1.0033	1		30	1.02667	1.03788	1.02591	1.02869	1.01574	1.0033	1	1.01974	0.00528
40	-1.54e-10	-1.37e-10	-2.03e-10	-2.53e-10	-2.69685e-10	-2.71998e-10	-2.68622e-10		40	1.02667	1.03788	1.05181	1.03689	1.01316	1.02715	1.01154		40	1.02667	1.03788	1.05181	1.03689	1.01316	1.02715	1.01154	1.0293	0.00540204
50	-1.55e-10	-1.39e-10	-1.93e-10	-2.44e-10	-2.70373e-10	-2.68184e-10	-2.6881e-10		50	1.03333	1.05303	1	1	1.01574	1.01275	1.01225		50	1.03333	1.05303	1	1	1.01574	1.01275	1.01225	1.01816	0.00719763
60	-1.56e-10	-1.37e-10	-1.93e-10	-2.44e-10	-2.6931e-10	-2.66809e-10	-2.71373e-10		60	1.04	1.03788	1	1	1.01175	1.00756	1.0219		60	1.04	1.03788	1	1	1.01175	1.00756	1.0219	1.01701	0.00633147
NALCN+FAM155A+ UNC79 + UNC80
Voltage (mV)	cell1（pA）	cell2（pA）	cell3（pA）	cell4（pA）	cell5（pA）	cell6（pA）	cell7（pA）		IV(mV)	cell1（pA）	cell2（pA）	cell3（pA）	cell4（pA）	cell5（pA）	cell6（pA）	cell7（pA）		IV(mV)	cell1（pA）	cell2（pA）	cell3（pA）	cell4（pA）	cell5（pA）	cell6（pA）	cell7（pA）	ave	sem
-60	-3.98e-10	-3.64e-10	-4.55e-10	-4e-10	-1.02327e-09	-6.56656e-10	-6.50627e-10		-60	-3.78e-10	-3.64e-10	-4.55e-10	-4e-10	-1.02327e-09	-6.56656e-10	-6.00627e-10		-60	1.11834	1.01961	1.03175	1.01266	1.06055	1.09965	1.0746	1.05959	0.0153214
-50	-3.98e-10	-3.87e-10	-4.41e-10	-4.01e-10	-9.78411e-10	-6.67115e-10	-5.53042e-10		-50	-3.98e-10	-3.87e-10	-4.41e-10	-4.01e-10	-9.78411e-10	-6.67115e-10	-5.73042e-10		-50	1.17751	1.08403	1	1.01519	1.01405	0.934715	1.02525	1.03582	0.0288338
-40	-3.86e-10	-3.87e-10	-4.46e-10	-3.98e-10	-9.7192e-10	-6.4035e-10	-5.44944e-10		-40	-3.86e-10	-3.87e-10	-4.46e-10	-3.98e-10	-9.7192e-10	-6.4035e-10	-5.74944e-10		-40	1.14201	1.08403	1.01134	1.00759	1.00733	0.921028	1.02865	1.02886	0.0261398
-30	-3.46e-10	-4.2e-10	-4.47e-10	-3.95e-10	-9.7895e-10	-6.35838e-10	-5.58929e-10		-30	-3.46e-10	-4.2e-10	-4.47e-10	-3.95e-10	-9.7895e-10	-6.35838e-10	-5.58929e-10		-30	1.02367	1.17647	1.01361	1	1.01461	0.944665	1	1.02472	0.0271179
-20	-3.7e-10	-4e-10	-4.47e-10	-4.01e-10	-9.66313e-10	-6.30791e-10	-5.82107e-10		-20	-3.7e-10	-4e-10	-4.47e-10	-4.01e-10	-9.66313e-10	-6.30791e-10	-5.82107e-10		-20	1.09467	1.12045	1.01361	1.01519	1.00151	0.983839	1.04147	1.03868	0.0191476
-10	-3.9e-10	-4.13e-10	-4.51e-10	-4.08e-10	-9.7605e-10	-6.16801e-10	-5.90493e-10		-10	-3.9e-10	-4.13e-10	-4.51e-10	-4.08e-10	-9.7605e-10	-6.16801e-10	-5.90493e-10		-10	1.15385	1.15686	1.02268	1.03291	1.01161	0.998012	1.05647	1.06177	0.0251147
0	-3.95e-10	-3.69e-10	-4.54e-10	-4.14e-10	-9.64852e-10	-6.28416e-10	-5.9981e-10		0	-3.95e-10	-3.69e-10	-4.54e-10	-4.14e-10	-9.64852e-10	-6.28416e-10	-5.9981e-10		0	1.16864	1.03361	1.02948	1.0481	1	1.01376	1.07314	1.05239	0.0213125
10	-3.74e-10	-3.76e-10	-4.65e-10	-4.19e-10	-9.78884e-10	-6.18985e-10	-6.01566e-10		10	-3.74e-10	-3.76e-10	-4.65e-10	-4.19e-10	-9.78884e-10	-6.18985e-10	-6.01566e-10		10	1.10651	1.05322	1.05442	1.06076	1.01454	1.01673	1.07628	1.05464	0.0121924
20	-3.38e-10	-3.6e-10	-4.74e-10	-4.22e-10	-9.86628e-10	-5.91669e-10	-6.02776e-10		20	-3.38e-10	-3.6e-10	-4.74e-10	-4.22e-10	-9.86628e-10	-5.91669e-10	-6.02776e-10		20	1	1.0084	1.07483	1.06835	1.02257	1.01877	1.07845	1.03877	0.0127593
30	-3.73e-10	-3.57e-10	-4.8e-10	-4.34e-10	-9.7619e-10	-6.17854e-10	-6.29265e-10		30	-3.73e-10	-3.57e-10	-4.8e-10	-4.34e-10	-9.7619e-10	-6.17854e-10	-6.09265e-10		30	1.10355	1	1.08844	1.09873	1.01175	1.06354	1.09006	1.06515	0.0160829
40	-3.68e-10	-3.49e-10	-4.56e-10	-4.17e-10	-9.77464e-10	-5.98188e-10	-6.31305e-10		40	-3.68e-10	-3.49e-10	-4.56e-10	-4.17e-10	-9.77464e-10	-5.98188e-10	-6.11305e-10		40	1.08876	0.977591	1.03401	1.0557	1.01307	1.06699	1.09371	1.04712	0.0158398
50	-3.77e-10	-3.94e-10	-4.69e-10	-4.32e-10	-9.87853e-10	-6.14878e-10	-6.20667e-10		50	-3.47e-10	-3.64e-10	-4.69e-10	-4.32e-10	-9.87853e-10	-6.14878e-10	-6.00667e-10		50	1.02663	1.01961	1.06349	1.09367	1.02384	1.04901	1.07467	1.05013	0.0107496
60	-3.52e-10	-3.63e-10	-4.46e-10	-4.32e-10	-9.8277e-10	-6.08784e-10	-6.0599e-10		60	-3.52e-10	-3.63e-10	-4.46e-10	-4.32e-10	-9.8277e-10	-6.08784e-10	-6.0599e-10		60	1.04142	1.01681	1.01134	1.09367	1.01857	1.0242	1.0842	1.04146	0.0128075
